# Supplementary material for: Synthesis and Psychotropic Properties of Novel Condensed Triazines for Drug Discovery
Source: Pharmaceuticals (Basel). 2024 Jun 25;17(7):829. doi: 10.3390/ph17070829 (PMC11280098; doi:10.3390/ph17070829)
Supplement: Supplementary file 1 [file pharmaceuticals-17-00829-s001.zip]

Archive with 1 entries (1 files):
- pharmaceuticals-3008536-supplementary.pdf
